# Supplementary material for: Hepatoprotective Polysaccharides from Geranium wilfordii: Purification, Structural Characterization, and Their Mechanism
Source: Molecules. 2022 Jun 3;27(11):3602. doi: 10.3390/molecules27113602 (PMC9182495; doi:10.3390/molecules27113602)
Supplement: Supplementary file 1 [file molecules-27-03602-s001.zip]

Archive with 1 entries (1 files):
- molecules-1742480-supplementary.pdf
